# Supplementary material for: A new species of Onitis Fabricius, 1798 from south-eastern Africa (Coleoptera, Scarabaeidae, Scarabaeinae, Onitini)
Source: Zookeys. 2019 Dec 31;900:23–9. doi: 10.3897/zookeys.900.39284 (PMC6946713; doi:10.3897/zookeys.900.39284)
Supplement: XML Treatment for Onitis albertcollarti [file zookeys.900.39284-treatment1.xml]

<!DOCTYPE tp:taxon-treatment
  PUBLIC "-//TaxonX//DTD Taxonomic Treatment Publishing DTD v0 20100105//EN" "tax-treatment-NSO.dtd">
<tp:taxon-treatment xmlns:tp="http://www.plazi.org/taxpub"><tp:treatment-meta><kwd-group><label>Taxon classification</label><kwd><named-content xmlns:xlink="http://www.w3.org/1999/xlink" content-type="kingdom">Animalia</named-content></kwd><kwd><named-content xmlns:xlink="http://www.w3.org/1999/xlink" content-type="order">Coleoptera</named-content></kwd><kwd><named-content xmlns:xlink="http://www.w3.org/1999/xlink" content-type="family">Scarabaeidae</named-content></kwd></kwd-group><mixed-citation publication-type="journal"><person-group><name><surname>Génier</surname><given-names>François</given-names></name><name><surname>Moretto</surname><given-names>Philippe</given-names></name></person-group><article-title>A new species of <italic><tp:taxon-name><tp:taxon-name-part taxon-name-part-type="genus" reg="Onitis">Onitis</tp:taxon-name-part></tp:taxon-name></italic> Fabricius, 1798 from south-eastern Africa (<tp:taxon-name><tp:taxon-name-part taxon-name-part-type="order">Coleoptera</tp:taxon-name-part></tp:taxon-name>, <tp:taxon-name><tp:taxon-name-part taxon-name-part-type="family">Scarabaeidae</tp:taxon-name-part></tp:taxon-name>, <tp:taxon-name><tp:taxon-name-part taxon-name-part-type="subfamily">Scarabaeinae</tp:taxon-name-part></tp:taxon-name>, <tp:taxon-name><tp:taxon-name-part taxon-name-part-type="tribe">Onitini</tp:taxon-name-part></tp:taxon-name>)</article-title><source>Zookeys</source><day>31</day><month>12</month><year>2019</year><volume>900</volume><fpage>23</fpage><lpage>29</lpage><pub-id pub-id-type="doi">10.3897/zookeys.900.39284</pub-id></mixed-citation></tp:treatment-meta><tp:nomenclature><tp:taxon-name><object-id xmlns:xlink="http://www.w3.org/1999/xlink" content-type="arpha" xlink:type="simple">35EBBF64-7B88-53B4-8D02-51F343CA201C</object-id>
            <tp:taxon-name-part taxon-name-part-type="genus" reg="Onitis">Onitis</tp:taxon-name-part>
            <tp:taxon-name-part taxon-name-part-type="species" reg="albertcollarti">albertcollarti</tp:taxon-name-part>
            <object-id xmlns:xlink="http://www.w3.org/1999/xlink" content-type="zoobank" xlink:type="simple">http://zoobank.org/560344F2-06A1-4BD2-B5BD-ABF1C2748DC1</object-id>
          </tp:taxon-name><tp:taxon-status xmlns:xlink="http://www.w3.org/1999/xlink" xlink:type="simple">sp. nov.</tp:taxon-status><xref ref-type="fig" rid="F1">Figures 1–9</xref></tp:nomenclature><tp:treatment-sec sec-type="type locality" id="SECID0E6DAC"><title>Type locality.</title><p>1 km SE Kacheleko Outpost (<named-content xmlns:xlink="http://www.w3.org/1999/xlink" content-type="dwc:verbatimCoordinates" xlink:type="simple"><named-content content-type="geo-json" specific-use="{&#34;type&#34;:&#34;Point&#34;,&#34;coordinates&#34;:[26.423056,-15.026389]}" id="NCID0EIEAC" xlink:type="simple">15°01'35"S 26°25'23"E</named-content></named-content>, 1250 m), Central Province, Zambia.</p><p><bold><italic>Holotype</italic></bold> ♂ (CMNC, WSD00038914): [ZAMBIA: CENTRAL PR. | 1 km SE Kacheleko Outpost, | 1250 m, <named-content xmlns:xlink="http://www.w3.org/1999/xlink" content-type="dwc:verbatimCoordinates" xlink:type="simple"><named-content content-type="geo-json" specific-use="{&#34;type&#34;:&#34;Point&#34;,&#34;coordinates&#34;:[26.423056,-15.026389]}" id="NCID0EXEAC" xlink:type="simple">15°01'35"S 26°25'23"E</named-content></named-content> | 10.XII.2010, Central Zambezian | &amp; Miombo woodland, prairie edge | light trap, F. Génier, 2010-56] ; [WORLD | SCARAB. | DATABASE | WSD00038914] barcode label; [HOLOTYPE ♂ | <italic><tp:taxon-name><tp:taxon-name-part taxon-name-part-type="genus" reg="Onitis">Onitis</tp:taxon-name-part></tp:taxon-name></italic> | <italic><tp:taxon-name><tp:taxon-name-part taxon-name-part-type="genus" reg="Onitis"/><tp:taxon-name-part taxon-name-part-type="species" reg="albertcollarti">albertcollarti</tp:taxon-name-part></tp:taxon-name></italic> | des. Génier &amp; Moretto, 2019] red card.</p><p><bold><italic>Allotype</italic></bold> ♀ (CMNC, WSD00038918): same data as holotype.</p><p><bold><italic>Paratypes</italic></bold> 68 ♂♂, 55 ♀♀, 402 unsexed specimens. Democratic republic of the Congo: KATANGA, [unspecified locality], [no date], [anonymous], – 1 ♂ (IRSNB); Mozambique: CABO DELGADO, Ravia (site 1), P.N. Quirimbas, 380 m (<named-content xmlns:xlink="http://www.w3.org/1999/xlink" content-type="dwc:verbatimCoordinates" xlink:type="simple"><named-content content-type="geo-json" specific-use="{&#34;type&#34;:&#34;Point&#34;,&#34;coordinates&#34;:[39.422778,-12.661389]}" id="NCID0E5FAC" xlink:type="simple">12°39'41"S, 39°25'22"E</named-content></named-content>), 1.i.2013, F. &amp; S. Génier &amp; M. Denja, eastern Miombo woodlands, light trap (2013-24) – 1 ♀, 1 ♂ (FGIC); same locality, 2.i.2013, F. &amp; S. Génier &amp; M. Denja, eastern Miombo woodlands, light trap (2013-26) – 1 ♂ (FGIC); Ravia (site 6), P.N. Quirimbas, 380 m (<named-content xmlns:xlink="http://www.w3.org/1999/xlink" content-type="dwc:verbatimCoordinates" xlink:type="simple"><named-content content-type="geo-json" specific-use="{&#34;type&#34;:&#34;Point&#34;,&#34;coordinates&#34;:[39.310556,-12.517222]}" id="NCID0EGGAC" xlink:type="simple">12°31'2"S, 39°18'38"E</named-content></named-content>), 3.i.2013, F. &amp; S. Génier &amp; M. Denja, eastern Miombo woodlands, light trap (2013-35) – 2 ♂♂ (FGIC); <!--PageBreak--><!--PageBreak-->Taratibu (site 4), P.N. Quirimbas, 340 m (<named-content xmlns:xlink="http://www.w3.org/1999/xlink" content-type="dwc:verbatimCoordinates" xlink:type="simple"><named-content content-type="geo-json" specific-use="{&#34;type&#34;:&#34;Point&#34;,&#34;coordinates&#34;:[39.697222,-12.792222]}" id="NCID0ERGAC" xlink:type="simple">12°47'32"S, 39°41'50"E</named-content></named-content>), 7.i.2013, F. &amp; S. Génier &amp; M. Denja, eastern Miombo woodlands, elephant dung (2013-39) – 3 ♂♂ (FGIC); Taratibu (site 5), P.N. Quirimbas, 340 m (<named-content xmlns:xlink="http://www.w3.org/1999/xlink" content-type="dwc:verbatimCoordinates" xlink:type="simple"><named-content content-type="geo-json" specific-use="{&#34;type&#34;:&#34;Point&#34;,&#34;coordinates&#34;:[39.702778,-12.784167]}" id="NCID0EZGAC" xlink:type="simple">12°47'3"S, 39°42'10"E</named-content></named-content>), 10.i.2013, F. &amp; S. Génier, eastern Miombo woodlands, elephant dung (2013-67) – 1 ♀, 3 ♂♂ (FGIC); Tanzania: DODOMA, Dodoma, (<named-content xmlns:xlink="http://www.w3.org/1999/xlink" content-type="dwc:verbatimCoordinates" xlink:type="simple"><named-content content-type="geo-json" specific-use="{&#34;type&#34;:&#34;Point&#34;,&#34;coordinates&#34;:[35.766667,-6.183333]}" id="NCID0EBHAC" xlink:type="simple">6°11'S, 35°46'E</named-content></named-content>), xii.2006, [anonymous], – 43 specimens (RMIC); IRINGA, Tandala, Ruaha National Park, 912 m (<named-content xmlns:xlink="http://www.w3.org/1999/xlink" content-type="dwc:verbatimCoordinates" xlink:type="simple"><named-content content-type="geo-json" specific-use="{&#34;type&#34;:&#34;Point&#34;,&#34;coordinates&#34;:[35.503650,-7.790200]}" id="NCID0EJHAC" xlink:type="simple">7°47.412'S, 35°30.219'E</named-content></named-content>), 6.xii.2006, R. Minetti, – 4 ♀♀, 4 ♂♂, 96 specimens (FGIC, PMOC); MOROGORO, savane de Mikesse Hills, 378 m (<named-content xmlns:xlink="http://www.w3.org/1999/xlink" content-type="dwc:verbatimCoordinates" xlink:type="simple"><named-content content-type="geo-json" specific-use="{&#34;type&#34;:&#34;Point&#34;,&#34;coordinates&#34;:[37.971867,-6.240950]}" id="NCID0ERHAC" xlink:type="simple">6°14.457'S, 37°58.312'E</named-content></named-content>), 12–14.xii.2006, R. Minetti, – 1 ♂ (PMOC); Uluguru Mountains, (<named-content xmlns:xlink="http://www.w3.org/1999/xlink" content-type="dwc:verbatimCoordinates" xlink:type="simple"><named-content content-type="geo-json" specific-use="{&#34;type&#34;:&#34;Point&#34;,&#34;coordinates&#34;:[37.650000,-7.100000]}" id="NCID0EZHAC" xlink:type="simple">7°6'S, 37°39'E</named-content></named-content>), xii.2006, Local collectors, – 103 specimens (PMOC); Vuma Hills, (<named-content xmlns:xlink="http://www.w3.org/1999/xlink" content-type="dwc:verbatimCoordinates" xlink:type="simple"><named-content content-type="geo-json" specific-use="{&#34;type&#34;:&#34;Point&#34;,&#34;coordinates&#34;:[37.133333,-7.416667]}" id="NCID0EBIAC" xlink:type="simple">7°25'S, 37°8'E</named-content></named-content>), 3–5.i.2009, D.C. Moore, – 3 ♀♀, 1 ♂ (PMOC); RUKWA, 10 km N Namanyere, Luafi Game reserve, 510 m (<named-content xmlns:xlink="http://www.w3.org/1999/xlink" content-type="dwc:verbatimCoordinates" xlink:type="simple"><named-content content-type="geo-json" specific-use="{&#34;type&#34;:&#34;Point&#34;,&#34;coordinates&#34;:[30.908300,-7.454817]}" id="NCID0EJIAC" xlink:type="simple">7°27.289'S, 30°54.498'E</named-content></named-content>), 19.xi.2006, R. Minetti, – 1 ♂ (PMOC); Zambia: CENTRAL PROVINCE, 1 km SE Kacheleko Outpost, 1250 m (<named-content xmlns:xlink="http://www.w3.org/1999/xlink" content-type="dwc:verbatimCoordinates" xlink:type="simple"><named-content content-type="geo-json" specific-use="{&#34;type&#34;:&#34;Point&#34;,&#34;coordinates&#34;:[26.423056,-15.026389]}" id="NCID0ERIAC" xlink:type="simple">15°1'35"S, 26°25'23"E</named-content></named-content>), 10.xii.2010, F. Génier, central Zambezian &amp; Miombo woodland, prairie edge, light trap (2010-56) – 1 ♀, 3 ♂♂ (CMNC, FGIC); 25 km NE Lilemone, 1250 m (<named-content xmlns:xlink="http://www.w3.org/1999/xlink" content-type="dwc:verbatimCoordinates" xlink:type="simple"><named-content content-type="geo-json" specific-use="{&#34;type&#34;:&#34;Point&#34;,&#34;coordinates&#34;:[26.328056,-15.220556]}" id="NCID0EZIAC" xlink:type="simple">15°13'14"S, 26°19'41"E</named-content></named-content>), 5.xii.2010, F. Génier, central Zambezian &amp; Miombo woodland, light trap (2010-46) – 6 ♀♀, 8 ♂♂ (FGIC); same locality, 6.xii.2010, F. Génier, central Zambezian &amp; Miombo woodland, dung trap (2010-47) – 1 ♂ (FGIC); 5.6 km SW Kacheleko Outpost, 1250 m (<named-content xmlns:xlink="http://www.w3.org/1999/xlink" content-type="dwc:verbatimCoordinates" xlink:type="simple"><named-content content-type="geo-json" specific-use="{&#34;type&#34;:&#34;Point&#34;,&#34;coordinates&#34;:[26.398611,-15.057778]}" id="NCID0EBJAC" xlink:type="simple">15°3'28"S, 26°23'55"E</named-content></named-content>), 7.xii.2010, F. Génier, central Zambezian &amp; Miombo woodland, prairie edge, dung trap (2010-48) – 7 ♀♀, 7 ♂♂ (FGIC); 6.2 km W Mukambi Lodge Jct. on M9, 1100 m (<named-content xmlns:xlink="http://www.w3.org/1999/xlink" content-type="dwc:verbatimCoordinates" xlink:type="simple"><named-content content-type="geo-json" specific-use="{&#34;type&#34;:&#34;Point&#34;,&#34;coordinates&#34;:[25.939167,-14.950556]}" id="NCID0EJJAC" xlink:type="simple">14°57'2"S, 25°56'21"E</named-content></named-content>), 18.xi.2010, F. Génier, open central Zambezian &amp; Miombo woodland, elephant dung (2010-02) – 4 ♀♀, 3 ♂♂ (FGIC); 6.5 km N Chunga, 1100 m (<named-content xmlns:xlink="http://www.w3.org/1999/xlink" content-type="dwc:verbatimCoordinates" xlink:type="simple"><named-content content-type="geo-json" specific-use="{&#34;type&#34;:&#34;Point&#34;,&#34;coordinates&#34;:[26.019722,-14.994444]}" id="NCID0ERJAC" xlink:type="simple">14°59'40"S, 26°1'11"E</named-content></named-content>), 4.xii.2010, F. Génier, open central Zambezian &amp; Miombo woodland, light trap (2010-43) – 15 ♀♀, 18 ♂♂ (FGIC); Chunga, Kafue National Park [site 1], (<named-content xmlns:xlink="http://www.w3.org/1999/xlink" content-type="dwc:verbatimCoordinates" xlink:type="simple"><named-content content-type="geo-json" specific-use="{&#34;type&#34;:&#34;Point&#34;,&#34;coordinates&#34;:[25.990617,-15.039367]}" id="NCID0EZJAC" xlink:type="simple">15°2.362'S, 25°59.437'E</named-content></named-content>), 11–12.xii.2009, Josso, Juhel &amp; Minetti, piège lumineux – 20 specimens, 1 ♀, 1 ♂ (JFJC); Kacheleko Wildlife Outpost, Kafue National Park, (<named-content xmlns:xlink="http://www.w3.org/1999/xlink" content-type="dwc:verbatimCoordinates" xlink:type="simple"><named-content content-type="geo-json" specific-use="{&#34;type&#34;:&#34;Point&#34;,&#34;coordinates&#34;:[26.416667,-15.016667]}" id="NCID0EBKAC" xlink:type="simple">15°1'S, 26°25'E</named-content></named-content>), 2–3.xii.2007, Josso, Juhel &amp; Monfort, piège lumineux – 6 ♀♀, 4 ♂♂ (JFJC); same locality, 6–7.xii.2008, J.-F. Josso &amp; R. Minetti, piège lumineux – 2 ♀♀ (JFJC); same locality, 10–18.xii.2009, Josso, Juhel &amp; Minetti, piège lumineux – 91 specimens (JFJC); Kafue river east, (<named-content xmlns:xlink="http://www.w3.org/1999/xlink" content-type="dwc:verbatimCoordinates" xlink:type="simple"><named-content content-type="geo-json" specific-use="{&#34;type&#34;:&#34;Point&#34;,&#34;coordinates&#34;:[25.916667,-14.950000]}" id="NCID0EJKAC" xlink:type="simple">14°57'S, 25°55'E</named-content></named-content>), 4.xii.2007, Josso, Juhel &amp; Monfort, – 49 specimens (JFJC); Mukambi Safari Lodge, 1250 m (<named-content xmlns:xlink="http://www.w3.org/1999/xlink" content-type="dwc:verbatimCoordinates" xlink:type="simple"><named-content content-type="geo-json" specific-use="{&#34;type&#34;:&#34;Point&#34;,&#34;coordinates&#34;:[25.991389,-14.975556]}" id="NCID0ERKAC" xlink:type="simple">14°58'32"S, 25°59'29"E</named-content></named-content>), 8.xii.2010, F. Génier, open central Zambezian &amp; Miombo woodland, light trap (2010-50) – 2 ♀♀, 1 ♂ (FGIC); same locality, 9.xii.2010, F. Génier, open central Zambezian &amp; Miombo woodland, light trap (2010-52) – 1 ♀, 1 ♂ (FGIC); COPPERBELT, Kasompe, (<named-content xmlns:xlink="http://www.w3.org/1999/xlink" content-type="dwc:verbatimCoordinates" xlink:type="simple"><named-content content-type="geo-json" specific-use="{&#34;type&#34;:&#34;Point&#34;,&#34;coordinates&#34;:[27.891667,-12.600000]}" id="NCID0EZKAC" xlink:type="simple">12°36'S, 27°53'30"E</named-content></named-content>), ii.1982, [anonymous], – 1 ♀, 3 ♂♂ (PMOC).</p></tp:treatment-sec><tp:treatment-sec sec-type="diagnosis" id="SECID0E5KAC"><title>Diagnosis.</title><p>Male <italic><tp:taxon-name><tp:taxon-name-part taxon-name-part-type="genus" reg="Onitis">Onitis</tp:taxon-name-part> <tp:taxon-name-part taxon-name-part-type="species" reg="albertcollarti">albertcollarti</tp:taxon-name-part></tp:taxon-name></italic> sp. nov. will key to couplet 4 on page 159 in the Krikken (<xref ref-type="bibr" rid="B4">1977</xref>) key to species of the <italic><tp:taxon-name><tp:taxon-name-part taxon-name-part-type="genus" reg="Onitis">O.</tp:taxon-name-part> <tp:taxon-name-part taxon-name-part-type="species" reg="lycophron">lycophron</tp:taxon-name-part></tp:taxon-name></italic> species complex. The presence of a single tooth on the profemur ventral surface on basal half (Fig. <xref ref-type="fig" rid="F1">3</xref>, arrow) will separate it from <italic><tp:taxon-name><tp:taxon-name-part taxon-name-part-type="genus" reg="Onitis">O.</tp:taxon-name-part> <tp:taxon-name-part taxon-name-part-type="species" reg="mendax">mendax</tp:taxon-name-part></tp:taxon-name></italic> Gillet, 1918 (interrupted carina) and <italic><tp:taxon-name><tp:taxon-name-part taxon-name-part-type="genus" reg="Onitis">O.</tp:taxon-name-part> <tp:taxon-name-part taxon-name-part-type="species" reg="pseudojanssenii">pseudojanssenii</tp:taxon-name-part></tp:taxon-name></italic> Krikken, <!--PageBreak-->1977 and <italic><tp:taxon-name><tp:taxon-name-part taxon-name-part-type="genus" reg="Onitis">O.</tp:taxon-name-part> <tp:taxon-name-part taxon-name-part-type="species" reg="janssenii">janssenii</tp:taxon-name-part></tp:taxon-name></italic> Gomes Alves, 1854 (both species with two separate protibial protrusions on the ventral surface basally in moderate to large males).</p><p><italic><tp:taxon-name><tp:taxon-name-part taxon-name-part-type="genus" reg="Onitis">Onitis</tp:taxon-name-part> <tp:taxon-name-part taxon-name-part-type="species" reg="albertcollarti">albertcollarti</tp:taxon-name-part></tp:taxon-name></italic> will key to <italic><tp:taxon-name><tp:taxon-name-part taxon-name-part-type="genus" reg="Onitis">O.</tp:taxon-name-part> <tp:taxon-name-part taxon-name-part-type="species" reg="lycophron">lycophron</tp:taxon-name-part></tp:taxon-name></italic> (couplet 12, page 323) in the <xref ref-type="bibr" rid="B1">Ferreira (1978)</xref> key to <tp:taxon-name><tp:taxon-name-part taxon-name-part-type="tribe">Onitini</tp:taxon-name-part></tp:taxon-name> species. Males differ from <italic><tp:taxon-name><tp:taxon-name-part taxon-name-part-type="genus" reg="Onitis">O.</tp:taxon-name-part> <tp:taxon-name-part taxon-name-part-type="species" reg="lycophrons">lycophrons</tp:taxon-name-part></tp:taxon-name></italic> by the distinct projecting apical tooth of the protibia (Fig. <xref ref-type="fig" rid="F1">1a</xref>, arrow) and the external edges of the apical tooth forming a distinct angle with the anterior edge of the apical lateral tooth. Females differ from <italic><tp:taxon-name><tp:taxon-name-part taxon-name-part-type="genus" reg="Onitis">O.</tp:taxon-name-part> <tp:taxon-name-part taxon-name-part-type="species" reg="lycophron">lycophron</tp:taxon-name-part></tp:taxon-name></italic> by the smaller subtriangular pygidium.</p></tp:treatment-sec><tp:treatment-sec sec-type="description" id="SECID0E3OAC"><title>Description.</title><p>Holotype ♂ (Figs <xref ref-type="fig" rid="F1">1–8</xref>). <bold><italic>Overall aspect</italic>.</bold> Length 20.0 mm, maximum width 9.5 mm. Colour dark brown to black, lacking metallic sheen. Dorsal surface slightly sericeous on head and pronotum, elytra less glossy. Setae minute on head, pronotum, and dorsal surface of elytra, with longer setae on elytral apical declivity. Venter with long dense pubescence on mesosternum and median lobe of metasternum. <bold><italic>Head</italic>.</bold> Anterior clypeal edge rounded, margin abruptly upturned. Clypeogenal sutures not carinate, weakly defined. Clypeal surface with short, transversal scabrous punctures. Genal surface finely granulate. Clypeofrontal carina arcuate medially, slightly sinuous and tuberculate near the clypeogenal suture. Frontal surface finely punctate medially, with denser granulate punctures laterally. Frontal tubercle obtuse, in line with cephalic posterior edge. <bold><italic>Pronotum</italic>.</bold> Lateral edges broadly arcuate in dorsal view, maximum width midway between anterior angle and posterior angle. Surface moderately convex. Pronotal punctures simple and coarse, becoming scabrous on anterior angles; punctures irregularly distributed, separated by one to six diameters. Posteromedian fossae fused, surface with coarse microsculpture and with fine, irregular, scabrous punctures. Posterior edge finely crenulate on each side of posteromedian fossae. <bold><italic>Scutellum</italic>.</bold> Small and triangular. <bold><italic>Elytra</italic>.</bold> Moderately convex. Striae 1–7 moderately wide, slightly wider at basal third. Strial punctures weakly defined on apical declivity. Interstriae 1–8 feebly convex, with fine, irregularly-spaced punctures. Elytral striae 8 straight, wide, and deeply impressed from humeral callus to junction with striae 7. Elytral interstria 9 narrowly bulging dorsally. Elytral striae 8 and 9 wide and deeply impressed at apical third. <bold><italic>Pygidium</italic>.</bold> Subtriangular, distinctly smaller than in <italic><tp:taxon-name><tp:taxon-name-part taxon-name-part-type="genus" reg="Onitis">O.</tp:taxon-name-part> <tp:taxon-name-part taxon-name-part-type="species" reg="lycophron">lycophron</tp:taxon-name-part></tp:taxon-name></italic>. Pygidial surface convex, sericeous, with scattered, minute, setigerous granules. <bold><italic>Antennal club</italic>.</bold> Fulvous, mostly covered with dense, minute, yellow setae and some scattered long, brown setae. <bold><italic><tp:taxon-name><tp:taxon-name-part taxon-name-part-type="genus" reg="Ventrites">Ventrites</tp:taxon-name-part></tp:taxon-name></italic>.</bold> Metasternal surface with two more-or-less triangular depressions on each side of midline posteriorly. Abdominal sternite 3 with few minute, scattered setae medially. <bold><italic>Legs</italic>.</bold> Profemur anterior surface flat with minute punctures. Apicoventral edge produced into a small, inwardly bent denticle. Protibia long and slender, anterior half evenly bent inward. External edge with four teeth. Apex produced into a semi-trapezoidal and downwardly bent tooth flanked internally by a short but thick setal brush (Fig. <xref ref-type="fig" rid="F1">1a</xref>, arrow). Distal edge of apical tooth forming a distinct angle with external edge of apical projection. Longitudinal carina of ventral surface obtusely toothed at basal fourth (Fig. <xref ref-type="fig" rid="F1">3</xref>, arrow). Mesofemur posterior edge crenulate in ventral view, lacking a denticle or projection on apicoventral angle. Mesotibial internal edge straight. Metafe<!--PageBreak-->mur lacking ventrally bent tooth on anterior edge at middle, posterior edge produced into an obliquely oriented, acute tooth medially, basal portion of tooth never fused with ventroposterior edge of metafemur. <bold><italic>Aedeagus</italic>.</bold> Phallobase as long as parameres (Fig. <xref ref-type="fig" rid="F1">4</xref>). Parameres with apical surface covered with coarse, fused granulation forming fine longitudinal rugae (Figs <xref ref-type="fig" rid="F1">4</xref>, <xref ref-type="fig" rid="F1">5</xref>). Frontolateral peripheral endophallite (FLP) bilobate, with a spiniform process at distal third (Figs <xref ref-type="fig" rid="F1">7</xref>, <xref ref-type="fig" rid="F1">8</xref>).</p></tp:treatment-sec><tp:treatment-sec sec-type="variation" id="SECID0E4BAE"><title>Variation.</title><p>Measurements (59 ♂♂, 46 ♀♀). Length: male 15.0–21.0 mm (18.0 ± 1.5 mm), female 15.5–21.0 mm (18.1 ± 1.3 mm). Female as male except clypeal edges ogival in dorsal view (Fig. <xref ref-type="fig" rid="F1">9</xref>); pygidium smaller and triangular with surface flat and with denser, minute, setigerous granules; legs unmodified, except for mesofemoral posterior edge as in male. Some variation in the coarseness of dorsal microsculpture with some individuals appearing entirely dull.</p></tp:treatment-sec><tp:treatment-sec sec-type="etymology" id="SECID0EHCAE"><title>Etymology.</title><p>While visiting the Royal Belgian Institute of Natural Sciences in Brussels, we found a specimen of this species bearing the “<italic><tp:taxon-name><tp:taxon-name-part taxon-name-part-type="genus" reg="Onitis">Onitis</tp:taxon-name-part> <tp:taxon-name-part taxon-name-part-type="species" reg="collarti">collarti</tp:taxon-name-part></tp:taxon-name></italic>” paratype label of André Janssens. Since Janssens’ name was never formally described we decided to honour this homage with the modification to “<italic><tp:taxon-name><tp:taxon-name-part taxon-name-part-type="genus" reg="Onitis">O.</tp:taxon-name-part> <tp:taxon-name-part taxon-name-part-type="species" reg="albertcollarti">albertcollarti</tp:taxon-name-part></tp:taxon-name></italic>”. Albert DCH Collart was a colleague and friend of André Janssens a well-known scarab worker. Collart first worked as a sanitary agent in the former Belgian Congo from 1923 to 1930. For health reason he had to come back to Belgium and started to work as a scientific collaborator for the entomology department of the former Royal Museum of Natural History in 1932. He was promoted several times and concluded his career as the Laboratory Director of the Institution in 1964. He retired in January 1965 and remained associated as a scientific collaborator of the Royal Belgian Institute of Natural Sciences until his death in 1993.</p></tp:treatment-sec><tp:treatment-sec sec-type="distribution" id="SECID0EDDAE"><title>Distribution.</title><p>From southern Democratic Republic of the Congo (Katanga) to Tanzania in the north and eastern Zambia through northern Mozambique in the south. <italic><tp:taxon-name><tp:taxon-name-part taxon-name-part-type="genus" reg="Onitis">Onitis</tp:taxon-name-part> <tp:taxon-name-part taxon-name-part-type="species" reg="albertcollarti">albertcollarti</tp:taxon-name-part></tp:taxon-name></italic> occurs sympatrically with <italic><tp:taxon-name><tp:taxon-name-part taxon-name-part-type="genus" reg="Onitis">O.</tp:taxon-name-part> <tp:taxon-name-part taxon-name-part-type="species" reg="lycophron">lycophron</tp:taxon-name-part></tp:taxon-name></italic> on most of its northern distribution.</p></tp:treatment-sec><tp:treatment-sec sec-type="natural history" id="SECID0E6DAE"><title>Natural history.</title><p>Specimens with data were collected using pitfall traps baited with human faeces and elephant dung and were attracted to light traps. Some individuals were collected in eastern Miombo woodlands and central Zambezian woodlands.</p><fig id="F1" position="float" orientation="portrait"><object-id xmlns:xlink="http://www.w3.org/1999/xlink" content-type="doi" xlink:type="simple">10.3897/zookeys.900.39284.figures1-9</object-id><object-id xmlns:xlink="http://www.w3.org/1999/xlink" content-type="arpha" xlink:type="simple">E1AF681A-B60E-552A-A3CA-02B21CB901B6</object-id><label>Figures 1–9.</label><caption><p><italic><tp:taxon-name><tp:taxon-name-part taxon-name-part-type="genus" reg="Onitis">Onitis</tp:taxon-name-part> <tp:taxon-name-part taxon-name-part-type="species" reg="albertcollarti">albertcollarti</tp:taxon-name-part></tp:taxon-name></italic> sp. nov. <bold>1–8</bold> male holotype <bold>9</bold> female allotype <bold>1</bold> habitus, dorsal view <bold>1a</bold> protibia, slightly oblique dorsal view to show apical tooth shape <bold>2</bold> habitus, ventral view <bold>3</bold> protibia, oblique view <bold>4</bold> aedeagus, lateral view <bold>5</bold> parameres, dorsal view <bold>6</bold> parameres, ventral view <bold>7</bold> frontolateral peripheral endophallite (FLP), flat view <bold>8</bold> frontolateral peripheral endophallite (FLP), side view <bold>9</bold> head, dorsal view.</p></caption><graphic xmlns:xlink="http://www.w3.org/1999/xlink" xlink:href="zookeys-900-023-g001.jpg" position="float" orientation="portrait" xlink:type="simple" id="oo_369053.jpg"><uri content-type="original_file" xlink:type="simple">https://binary.pensoft.net/fig/369053</uri></graphic></fig></tp:treatment-sec><ref-list><ref id="B4"><mixed-citation xmlns:xlink="http://www.w3.org/1999/xlink" xlink:type="simple"><person-group><name name-style="western"><surname>Krikken</surname><given-names>J</given-names></name></person-group> (<year>1977</year>) <article-title>Note on African <tp:taxon-name><tp:taxon-name-part taxon-name-part-type="tribe">Onitini</tp:taxon-name-part></tp:taxon-name>, mainly from southeastern Kenya (<tp:taxon-name><tp:taxon-name-part taxon-name-part-type="order">Coleoptera</tp:taxon-name-part></tp:taxon-name>: <tp:taxon-name><tp:taxon-name-part taxon-name-part-type="family">Scarabaeidae</tp:taxon-name-part></tp:taxon-name>).</article-title><source>Zoologische Mededelingen</source><volume>51</volume>: <fpage>141</fpage>–<lpage>170</lpage>.</mixed-citation></ref><ref id="B1"><mixed-citation xmlns:xlink="http://www.w3.org/1999/xlink" xlink:type="simple"><person-group><name name-style="western"><surname>Ferreira</surname><given-names>MC</given-names></name></person-group> (<year>1978</year>) <article-title>The genus <italic><tp:taxon-name><tp:taxon-name-part taxon-name-part-type="genus">Onitis</tp:taxon-name-part></tp:taxon-name></italic> F. of Africa south of the Sahara (<tp:taxon-name><tp:taxon-name-part taxon-name-part-type="family">Scarabaeidae</tp:taxon-name-part></tp:taxon-name>, <tp:taxon-name><tp:taxon-name-part taxon-name-part-type="order">Coleoptera</tp:taxon-name-part></tp:taxon-name>).</article-title><source>Memoirs van die Nasionale Museum</source><volume>10</volume>: <fpage>1</fpage>–<lpage>410</lpage>.</mixed-citation></ref></ref-list></tp:taxon-treatment>
